# Supplementary material for: Seven Functional Polymorphisms in the CETP Gene and Myocardial Infarction Risk: A Meta-Analysis and Meta-Regression
Source: PLoS One. 2014 Feb 12;9(2):e88118. doi: 10.1371/journal.pone.0088118 (PMC3922770; doi:10.1371/journal.pone.0088118)
Supplement: File S2 — The genotypic distributions of CETP genetic polymorphisms in the case and control groups. (XLS) [file pone.0088118.s003.xls]

## Sheet: Supplement S3
Supplement S3. The genotype distributions of CETP polymorphisms in case and control groups.
No	First author	Year	Country	Ethnicity	Source of controls	Sample	Genotype method	Gene	SNP	Case group											Control group
										Total	1	2	11	12	22	11+12	11+22	12+22	TA	MF	Total	1	2	11	12	22	11+12	11+22	12+22	TA	MF
01	Li et al	1999	China	Asian	HB	Blood	PCR-RFLP	CETP	rs2303790 (A>G)	102	198	6	96	6	0	102	96	6	204	0.0294118	102	200	4	98	4	0	102	98	4	204	0.0196078
02	Zhang et al	2005	China	Asian	PB	Blood	PCR-RFLP	CETP	rs708272 (G>A)	50	59	41	17	25	8	42	25	33	100	0.41	94	124	64	42	40	12	82	54	52	188	0.340426
03	Eiriksdottir et al-1	2001	Iceland	Caucasian	PB	Blood	PCR-RFLP	CETP	rs708272 (G>A)	378	447	309	128	191	59	319	187	250	756	0.40873	745	924	566	284	356	105	640	389	461	1490	0.379866
03	Eiriksdottir et al-2	2001	Iceland	Caucasian	PB	Blood	PCR-RFLP	CETP	rs1800775 (C>A)	378	361	395	78	205	95	283	173	300	756	0.522487	745	812	678	232	348	165	580	397	513	1490	0.455034
04	Liu et al	2002	USA	Caucasian	HB	Blood	PCR-RFLP	CETP	rs708272 (G>A)	384	446	322	125	196	63	321	188	259	768	0.419271	384	437	331	122	193	69	315	191	262	768	0.43099
05	Andrikopoulos et al	2004	Greek	Caucasian	PB	Blood	PCR-RFLP	CETP	rs5882 (A>G)	1625	2129	1121	694	741	190	1435	884	931	3250	0.344923	735	941	529	293	355	87	648	380	442	1470	0.359864
06	Keavney et al	2004	UK	Caucasian	HB	Blood	PCR-RFLP	CETP	rs708272 (G>A)	4442	5129	3755	1477	2175	790	3652	2267	2965	8884	0.42267	3273	4427	2119	1500	1427	346	2927	1846	1773	6546	0.323709
07	Tobin et al-1	2004	UK	Caucasian	PB	Blood	PCR-RFLP	CETP	rs1800776 (C>A)	547	1002	92	457	88	2	545	459	90	1094	0.0840951	505	932	78	428	76	1	504	429	77	1010	0.0772277
07	Tobin et al-2	2004	UK	Caucasian	PB	Blood	PCR-RFLP	CETP	rs1800775 (C>A)	547	579	515	143	293	111	436	254	404	1094	0.47075	505	486	524	121	244	140	365	261	384	1010	0.518812
07	Tobin et al	2004	UK	Caucasian	PB	Blood	PCR-RFLP	CETP	rs5882 (A>G)	547	730	364	241	248	58	489	299	306	1094	0.332724	505	667	343	224	219	62	443	286	281	1010	0.339604
08	Zee et al	2006	USA	Caucasian	PB	Blood	Direct sequencing	CETP	rs1800775 (C>A)	523	522	524	128	266	129	394	257	395	1046	0.500956	2092	2315	1869	648	1019	425	1667	1073	1444	4184	0.446702
09	Meiner et al-1	2008	USA	Caucasian	PB	Blood	Direct sequencing	CETP	rs12149545 (G>A)	561	821	301	293	235	33	528	326	268	1122	0.268271	629	903	355	316	271	42	587	358	313	1258	0.282194
09	Meiner et al-2	2008	USA	Caucasian	PB	Blood	Direct sequencing	CETP	rs4783961 (G/A)	557	562	552	153	256	148	409	301	404	1114	0.495512	629	597	661	150	297	182	447	332	479	1258	0.525437
09	Meiner et al-3	2008	USA	Caucasian	PB	Blood	Direct sequencing	CETP	rs1800775 (C>A)	556	541	571	120	301	135	421	255	436	1112	0.513489	628	657	599	183	291	154	474	337	445	1256	0.476911
09	Meiner et al-4	2008	USA	Caucasian	PB	Blood	Direct sequencing	CETP	rs708272 (G>A)	550	628	472	173	282	95	455	268	377	1100	0.429091	620	752	488	236	280	104	516	340	384	1240	0.393548
09	Meiner et al-5	2008	USA	Caucasian	PB	Blood	Direct sequencing	CETP	rs5882 (A>G)	562	739	385	246	247	69	493	315	316	1124	0.342527	630	824	436	277	270	83	547	360	353	1260	0.346032
